# Supplementary material for: The Mean of Milk: A Review of Human Milk Oligosaccharide Concentrations throughout Lactation
Source: Nutrients. 2021 Aug 9;13(8):2737. doi: 10.3390/nu13082737 (PMC8398195; doi:10.3390/nu13082737)
Supplement: Supplementary file 1 [file nutrients-13-02737-s001.zip]

Archive with 2 entries (2 files):
- nutrients-1280527 supplementary Table S1 - Pooling calculations.pdf
- nutrients-1280527 supplementary Table S2.xlsx
